# Supplementary material for: Development of Plasma Protein Classification Models for Alzheimer’s Disease Using Multiple Machine Learning Approaches
Source: Int J Mol Sci. 2025 Dec 2;26(23):11673. doi: 10.3390/ijms262311673 (PMC12692058; doi:10.3390/ijms262311673)
Supplement: Supplementary file 1 [file ijms-26-11673-s001.zip]

Archive with 1 entries (1 files):
- ijms-3913508-supplementary.pdf
